# Supplementary material for: Twin modelling reveals partly distinct genetic pathways to music enjoyment
Source: Nat Commun. 2025 Mar 25;16:2904. doi: 10.1038/s41467-025-58123-8 (PMC11937235; doi:10.1038/s41467-025-58123-8)
Supplement: Supplementary file 4 — Source Data [file 41467_2025_58123_MOESM4_ESM.xlsx]

## Sheet: Fig 1a
parameter	group	est	se
MT1	MZw	78.329	2.635
BT1	MZw	-0.098	0.053
MT2	MZw	76.481	2.637
BT2	MZw	-0.064	0.053
σ2T1	MZw	177.184	7.627
σ2T2	MZw	171.669	7.619
σT12	MZw	93.412	6.354
σ2age	MZw	56.988	0
meanage	MZw	49.163	0
MT1	MZm	73.277	3.351
BT1	MZm	-0.114	0.067
MT2	MZm	73.473	3.376
BT2	MZm	-0.104	0.068
σ2T1	MZm	198.04	10.324
σ2T2	MZm	200.75	10.343
σT12	MZm	111.089	9.082
σ2age	MZm	55.326	0
meanage	MZm	49.529	0
MT1	DZw	75.363	3.081
BT1	DZw	-0.047	0.059
MT2	DZw	71.904	3.193
BT2	DZw	0.016	0.062
σ2T1	DZw	172.827	8.597
σ2T2	DZw	194.245	9.747
σT12	DZw	56.585	8.681
σ2age	DZw	60.728	0
meanage	DZw	51.375	0
MT1	DZm	68.996	3.715
BT1	DZm	-0.028	0.071
MT2	DZm	73.083	3.931
BT2	DZm	-0.104	0.075
σ2T1	DZm	201.112	11.142
σ2T2	DZm	200.037	11.481
σT12	DZm	52.871	11.828
σ2age	DZm	59.416	0
meanage	DZm	51.796	0
MT1	DZos	74.097	2.322
BT1	DZos	-0.007	0.044
MT2	DZos	74.336	2.671
BT2	DZos	-0.102	0.051
σ2T1	DZos	181.581	6.483
σ2T2	DZos	194.473	7.748
σT12	DZos	34.028	7.932
σ2age	DZos	57.467	0
meanage	DZos	51.7	0

## Sheet: Fig 1c-d Supplementary Fig 3
parameter	est	se	p	ci.lower	ci.upper
Mw	76.261	1.036	0	74.231	78.292
Bage	-0.058	0.02	0.004	-0.098	-0.019
σ2age	57.897	0.988	0	55.96	59.834
σ2A	101.98	4.21	0	93.728	110.231
σ2E	86.342	3.416	0	79.647	93.036
Mm	71.207	1.046	0	69.156	73.257

## Sheet: Fig 2a-b Supplementary Fig 5 
parameter	est.std	se	p	ci.lower	ci.upper	rad_est.sdt
M1m	5.993	0.122	0	5.753	6.233	NA
M1w	5.833	0.121	0	5.596	6.07	NA
M2m	7.167	0.091	0	6.988	7.346	NA
M2w	7.421	0.092	0	7.241	7.601	NA
M3m	5.185	0.084	0	5.02	5.35	NA
M3w	5.553	0.085	0	5.386	5.719	NA
β1	-0.092	0.016	0	-0.123	-0.06	NA
β2	-0.038	0.011	0.001	-0.06	-0.017	NA
β3	-0.032	0.011	0.004	-0.054	-0.011	NA
λA1	0.831	0.013	0	0.806	0.857	0.691
λA12	-0.046	0.028	0.095	-0.1	0.008	0.002
λA13	0.254	0.025	0	0.205	0.303	0.065
λA2	0.578	0.022	0	0.534	0.622	0.334
λA23	0.311	0.03	0	0.252	0.369	0.096
λA3	0.617	0.019	0	0.579	0.655	0.381
λE1	0.548	0.019	0	0.51	0.586	0.3
λE12	0.079	0.036	0.03	0.008	0.15	0.006
λE13	-0.002	0.031	0.95	-0.062	0.058	0
λE2	0.81	0.016	0	0.778	0.841	0.656
λE23	0.148	0.019	0	0.111	0.185	0.022
λE3	0.66	0.013	0	0.633	0.686	0.435

## Sheet: Table2.MZw
phen	SMDT_tot_T1	BAS_rr_T1	BMRQ_tot_T1	emo_evo_f1_T1	mod_reg_f2_T1	mus_sek_f3_T1	sen_mtr_f4_T1	soc_rwd_f5_T1	SMDT_tot_T2	BAS_rr_T2	BMRQ_tot_T2	emo_evo_f1_T2	mod_reg_f2_T2	mus_sek_f3_T2	sen_mtr_f4_T2	soc_rwd_f5_T2
SMDT_tot_T1	1	0.068	0.22	0.175	0.11	0.054	0.147	0.353	0.699	0.03	0.22	0.162	0.096	0.089	0.149	0.331
BAS_rr_T1	0.068	1	0.253	0.193	0.178	0.155	0.244	0.202	0.02	0.405	0.183	0.152	0.163	0.127	0.106	0.159
BMRQ_tot_T1	0.22	0.253	1	0.778	0.802	0.754	0.709	0.791	0.252	0.188	0.556	0.395	0.456	0.448	0.408	0.435
emo_evo_f1_T1	0.175	0.193	0.778	1	0.619	0.415	0.431	0.555	0.164	0.176	0.426	0.46	0.338	0.28	0.267	0.311
mod_reg_f2_T1	0.11	0.178	0.802	0.619	1	0.57	0.406	0.516	0.129	0.121	0.418	0.315	0.436	0.37	0.22	0.28
mus_sek_f3_T1	0.054	0.155	0.754	0.415	0.57	1	0.401	0.455	0.108	0.129	0.404	0.221	0.375	0.475	0.234	0.244
sen_mtr_f4_T1	0.147	0.244	0.709	0.431	0.406	0.401	1	0.487	0.194	0.131	0.438	0.232	0.271	0.31	0.542	0.322
soc_rwd_f5_T1	0.353	0.202	0.791	0.555	0.516	0.455	0.487	1	0.374	0.168	0.464	0.316	0.347	0.285	0.315	0.516
SMDT_tot_T2	0.699	0.02	0.252	0.164	0.129	0.108	0.194	0.374	1	0.08	0.2	0.098	0.079	0.061	0.166	0.346
BAS_rr_T2	0.03	0.405	0.188	0.176	0.121	0.129	0.131	0.168	0.08	1	0.319	0.262	0.279	0.234	0.197	0.248
BMRQ_tot_T2	0.22	0.183	0.556	0.426	0.418	0.404	0.438	0.464	0.2	0.319	1	0.752	0.811	0.761	0.711	0.771
emo_evo_f1_T2	0.162	0.152	0.395	0.46	0.315	0.221	0.232	0.316	0.098	0.262	0.752	1	0.596	0.418	0.409	0.486
mod_reg_f2_T2	0.096	0.163	0.456	0.338	0.436	0.375	0.271	0.347	0.079	0.279	0.811	0.596	1	0.591	0.412	0.517
mus_sek_f3_T2	0.089	0.127	0.448	0.28	0.37	0.475	0.31	0.285	0.061	0.234	0.761	0.418	0.591	1	0.407	0.445
sen_mtr_f4_T2	0.149	0.106	0.408	0.267	0.22	0.234	0.542	0.315	0.166	0.197	0.711	0.409	0.412	0.407	1	0.465
soc_rwd_f5_T2	0.331	0.159	0.435	0.311	0.28	0.244	0.322	0.516	0.346	0.248	0.771	0.486	0.517	0.445	0.465	1

## Sheet: Table2.MZm
phen	SMDT_tot_T1	BAS_rr_T1	BMRQ_tot_T1	emo_evo_f1_T1	mod_reg_f2_T1	mus_sek_f3_T1	sen_mtr_f4_T1	soc_rwd_f5_T1	SMDT_tot_T2	BAS_rr_T2	BMRQ_tot_T2	emo_evo_f1_T2	mod_reg_f2_T2	mus_sek_f3_T2	sen_mtr_f4_T2	soc_rwd_f5_T2
SMDT_tot_T1	1	-0.023	0.258	0.182	0.123	0.117	0.194	0.361	0.657	-0.06	0.232	0.181	0.141	0.044	0.208	0.335
BAS_rr_T1	-0.023	1	0.254	0.203	0.25	0.139	0.211	0.182	-0.032	0.329	0.171	0.093	0.151	0.108	0.172	0.145
BMRQ_tot_T1	0.258	0.254	1	0.767	0.814	0.77	0.718	0.785	0.26	0.123	0.551	0.37	0.425	0.383	0.457	0.52
emo_evo_f1_T1	0.182	0.203	0.767	1	0.592	0.453	0.417	0.52	0.279	0.136	0.368	0.361	0.283	0.202	0.256	0.349
mod_reg_f2_T1	0.123	0.25	0.814	0.592	1	0.585	0.452	0.552	0.208	0.071	0.424	0.297	0.428	0.292	0.277	0.377
mus_sek_f3_T1	0.117	0.139	0.77	0.453	0.585	1	0.397	0.498	0.073	0.054	0.448	0.217	0.37	0.507	0.282	0.366
sen_mtr_f4_T1	0.194	0.211	0.718	0.417	0.452	0.397	1	0.47	0.1	0.123	0.373	0.208	0.211	0.151	0.542	0.339
soc_rwd_f5_T1	0.361	0.182	0.785	0.52	0.552	0.498	0.47	1	0.347	0.09	0.49	0.35	0.345	0.294	0.365	0.565
SMDT_tot_T2	0.657	-0.032	0.26	0.279	0.208	0.073	0.1	0.347	1	0.044	0.269	0.248	0.153	0.181	0.115	0.347
BAS_rr_T2	-0.06	0.329	0.123	0.136	0.071	0.054	0.123	0.09	0.044	1	0.297	0.276	0.207	0.19	0.231	0.249
BMRQ_tot_T2	0.232	0.171	0.551	0.368	0.424	0.448	0.373	0.49	0.269	0.297	1	0.79	0.815	0.764	0.707	0.822
emo_evo_f1_T2	0.181	0.093	0.37	0.361	0.297	0.217	0.208	0.35	0.248	0.276	0.79	1	0.621	0.455	0.435	0.579
mod_reg_f2_T2	0.141	0.151	0.425	0.283	0.428	0.37	0.211	0.345	0.153	0.207	0.815	0.621	1	0.59	0.422	0.578
mus_sek_f3_T2	0.044	0.108	0.383	0.202	0.292	0.507	0.151	0.294	0.181	0.19	0.764	0.455	0.59	1	0.366	0.547
sen_mtr_f4_T2	0.208	0.172	0.457	0.256	0.277	0.282	0.542	0.365	0.115	0.231	0.707	0.435	0.422	0.366	1	0.509
soc_rwd_f5_T2	0.335	0.145	0.52	0.349	0.377	0.366	0.339	0.565	0.347	0.249	0.822	0.579	0.578	0.547	0.509	1

## Sheet: Table2.DZw
phen	SMDT_tot_T1	BAS_rr_T1	BMRQ_tot_T1	emo_evo_f1_T1	mod_reg_f2_T1	mus_sek_f3_T1	sen_mtr_f4_T1	soc_rwd_f5_T1	SMDT_tot_T2	BAS_rr_T2	BMRQ_tot_T2	emo_evo_f1_T2	mod_reg_f2_T2	mus_sek_f3_T2	sen_mtr_f4_T2	soc_rwd_f5_T2
SMDT_tot_T1	1	-0.081	0.069	0.056	0.015	-0.063	0.082	0.179	0.444	0.04	0.208	0.188	0.184	0.058	0.12	0.262
BAS_rr_T1	-0.081	1	0.331	0.256	0.271	0.24	0.238	0.239	-0.015	-0.01	0.104	0.075	0.108	0.063	0.116	0.045
BMRQ_tot_T1	0.069	0.331	1	0.75	0.816	0.76	0.677	0.772	-0.003	0.063	0.316	0.174	0.291	0.263	0.243	0.269
emo_evo_f1_T1	0.056	0.256	0.75	1	0.607	0.37	0.376	0.51	-0.001	0.053	0.253	0.215	0.224	0.187	0.169	0.201
mod_reg_f2_T1	0.015	0.271	0.816	0.607	1	0.601	0.385	0.509	-0.036	0.035	0.209	0.101	0.263	0.189	0.117	0.153
mus_sek_f3_T1	-0.063	0.24	0.76	0.37	0.601	1	0.372	0.478	-0.117	0.024	0.204	0.059	0.212	0.24	0.128	0.158
sen_mtr_f4_T1	0.082	0.238	0.677	0.376	0.385	0.372	1	0.423	0.083	0.05	0.238	0.115	0.201	0.123	0.316	0.176
soc_rwd_f5_T1	0.179	0.239	0.772	0.51	0.509	0.478	0.423	1	0.07	0.078	0.303	0.183	0.211	0.253	0.198	0.339
SMDT_tot_T2	0.444	-0.015	-0.003	-0.001	-0.036	-0.117	0.083	0.07	1	0.079	0.258	0.219	0.196	0.108	0.178	0.321
BAS_rr_T2	0.04	-0.01	0.063	0.053	0.035	0.024	0.05	0.078	0.079	1	0.309	0.253	0.263	0.211	0.21	0.268
BMRQ_tot_T2	0.208	0.104	0.316	0.253	0.209	0.204	0.238	0.303	0.258	0.309	1	0.785	0.839	0.743	0.739	0.791
emo_evo_f1_T2	0.188	0.075	0.174	0.215	0.101	0.059	0.115	0.183	0.219	0.253	0.785	1	0.646	0.435	0.486	0.52
mod_reg_f2_T2	0.184	0.108	0.291	0.224	0.263	0.212	0.201	0.211	0.196	0.263	0.839	0.646	1	0.566	0.506	0.574
mus_sek_f3_T2	0.058	0.063	0.263	0.187	0.189	0.24	0.123	0.253	0.108	0.211	0.743	0.435	0.566	1	0.387	0.475
sen_mtr_f4_T2	0.12	0.116	0.243	0.169	0.117	0.128	0.316	0.198	0.178	0.21	0.739	0.486	0.506	0.387	1	0.504
soc_rwd_f5_T2	0.262	0.045	0.269	0.201	0.153	0.158	0.176	0.339	0.321	0.268	0.791	0.52	0.574	0.475	0.504	1

## Sheet: Table2.DZm
phen	SMDT_tot_T1	BAS_rr_T1	BMRQ_tot_T1	emo_evo_f1_T1	mod_reg_f2_T1	mus_sek_f3_T1	sen_mtr_f4_T1	soc_rwd_f5_T1	SMDT_tot_T2	BAS_rr_T2	BMRQ_tot_T2	emo_evo_f1_T2	mod_reg_f2_T2	mus_sek_f3_T2	sen_mtr_f4_T2	soc_rwd_f5_T2
SMDT_tot_T1	1	0.027	0.258	0.178	0.174	0.105	0.132	0.361	0.567	-0.123	0.036	-0.086	-0.064	0.091	0.007	0.174
BAS_rr_T1	0.027	1	0.299	0.222	0.263	0.184	0.268	0.222	-0.08	0.091	0.123	0.032	0.124	0.111	0.114	0.082
BMRQ_tot_T1	0.258	0.299	1	0.794	0.828	0.753	0.68	0.809	0.116	0.12	0.265	0.145	0.145	0.247	0.164	0.29
emo_evo_f1_T1	0.178	0.222	0.794	1	0.656	0.442	0.434	0.547	0.061	0.137	0.255	0.17	0.178	0.225	0.12	0.262
mod_reg_f2_T1	0.174	0.263	0.828	0.656	1	0.589	0.406	0.586	0.034	0.137	0.232	0.165	0.141	0.198	0.129	0.235
mus_sek_f3_T1	0.105	0.184	0.753	0.442	0.589	1	0.311	0.53	0.143	0.05	0.152	0.066	0.091	0.187	0.045	0.176
sen_mtr_f4_T1	0.132	0.268	0.68	0.434	0.406	0.311	1	0.468	0.067	0.161	0.202	0.07	0.084	0.178	0.232	0.188
soc_rwd_f5_T1	0.361	0.222	0.809	0.547	0.586	0.53	0.468	1	0.15	-0.015	0.188	0.099	0.069	0.165	0.106	0.261
SMDT_tot_T2	0.567	-0.08	0.116	0.061	0.034	0.143	0.067	0.15	1	-0.037	0.264	0.296	0.14	0.171	0.078	0.312
BAS_rr_T2	-0.123	0.091	0.12	0.137	0.137	0.05	0.161	-0.015	-0.037	1	0.269	0.182	0.23	0.158	0.252	0.208
BMRQ_tot_T2	0.036	0.123	0.265	0.255	0.232	0.152	0.202	0.188	0.264	0.269	1	0.774	0.81	0.731	0.698	0.813
emo_evo_f1_T2	-0.086	0.032	0.145	0.17	0.165	0.066	0.07	0.099	0.296	0.182	0.774	1	0.607	0.372	0.401	0.581
mod_reg_f2_T2	-0.064	0.124	0.145	0.178	0.141	0.091	0.084	0.069	0.14	0.23	0.81	0.607	1	0.554	0.431	0.54
mus_sek_f3_T2	0.091	0.111	0.247	0.225	0.198	0.187	0.178	0.165	0.171	0.158	0.731	0.372	0.554	1	0.347	0.503
sen_mtr_f4_T2	0.007	0.114	0.164	0.12	0.129	0.045	0.232	0.106	0.078	0.252	0.698	0.401	0.431	0.347	1	0.485
soc_rwd_f5_T2	0.174	0.082	0.29	0.262	0.235	0.176	0.188	0.261	0.312	0.208	0.813	0.581	0.54	0.503	0.485	1

## Sheet: Table2.DZos
phen	SMDT_tot_T1	BAS_rr_T1	BMRQ_tot_T1	emo_evo_f1_T1	mod_reg_f2_T1	mus_sek_f3_T1	sen_mtr_f4_T1	soc_rwd_f5_T1	SMDT_tot_T2	BAS_rr_T2	BMRQ_tot_T2	emo_evo_f1_T2	mod_reg_f2_T2	mus_sek_f3_T2	sen_mtr_f4_T2	soc_rwd_f5_T2
SMDT_tot_T1	1	-0.04	0.227	0.175	0.151	0.126	0.159	0.274	0.267	-0.076	0.078	0.089	0.075	0.028	-0.008	0.123
BAS_rr_T1	-0.04	1	0.279	0.231	0.229	0.179	0.208	0.241	-0.015	0.071	0.032	0.012	0.005	0.054	-0.028	0.074
BMRQ_tot_T1	0.227	0.279	1	0.776	0.829	0.768	0.728	0.794	0.079	-0.02	0.167	0.111	0.143	0.124	0.091	0.172
emo_evo_f1_T1	0.175	0.231	0.776	1	0.6	0.428	0.472	0.558	0.161	0.021	0.185	0.156	0.101	0.125	0.128	0.189
mod_reg_f2_T1	0.151	0.229	0.829	0.6	1	0.615	0.469	0.558	-0.006	-0.038	0.093	0.043	0.106	0.06	0.048	0.102
mus_sek_f3_T1	0.126	0.179	0.768	0.428	0.615	1	0.418	0.483	-0.047	0	0.095	0.054	0.091	0.13	0.005	0.083
sen_mtr_f4_T1	0.159	0.208	0.728	0.472	0.469	0.418	1	0.487	0.043	-0.019	0.101	0.05	0.109	0.054	0.107	0.069
soc_rwd_f5_T1	0.274	0.241	0.794	0.558	0.558	0.483	0.487	1	0.168	-0.042	0.176	0.128	0.146	0.106	0.074	0.223
SMDT_tot_T2	0.267	-0.015	0.079	0.161	-0.006	-0.047	0.043	0.168	1	-0.001	0.184	0.169	0.094	0.102	0.085	0.265
BAS_rr_T2	-0.076	0.071	-0.02	0.021	-0.038	0	-0.019	-0.042	-0.001	1	0.283	0.199	0.242	0.202	0.236	0.218
BMRQ_tot_T2	0.078	0.032	0.167	0.185	0.093	0.095	0.101	0.176	0.184	0.283	1	0.802	0.806	0.769	0.715	0.784
emo_evo_f1_T2	0.089	0.012	0.111	0.156	0.043	0.054	0.05	0.128	0.169	0.199	0.802	1	0.608	0.486	0.469	0.55
mod_reg_f2_T2	0.075	0.005	0.143	0.101	0.106	0.091	0.109	0.146	0.094	0.242	0.806	0.608	1	0.595	0.436	0.524
mus_sek_f3_T2	0.028	0.054	0.124	0.125	0.06	0.13	0.054	0.106	0.102	0.202	0.769	0.486	0.595	1	0.374	0.502
sen_mtr_f4_T2	-0.008	-0.028	0.091	0.128	0.048	0.005	0.107	0.074	0.085	0.236	0.715	0.469	0.436	0.374	1	0.472
soc_rwd_f5_T2	0.123	0.074	0.172	0.189	0.102	0.083	0.069	0.223	0.265	0.218	0.784	0.55	0.524	0.502	0.472	1

## Sheet: Table2.npMZw
phen	SMDT_tot_T1	BAS_rr_T1	BMRQ_tot_T1	emo_evo_f1_T1	mod_reg_f2_T1	mus_sek_f3_T1	sen_mtr_f4_T1	soc_rwd_f5_T1	SMDT_tot_T2	BAS_rr_T2	BMRQ_tot_T2	emo_evo_f1_T2	mod_reg_f2_T2	mus_sek_f3_T2	sen_mtr_f4_T2	soc_rwd_f5_T2
SMDT_tot_T1	527	520	527	527	527	527	527	527	261	363	370	370	370	370	370	370
BAS_rr_T1	520	1007	1007	1007	1007	1007	1007	1007	359	628	644	644	644	644	644	644
BMRQ_tot_T1	527	1007	1040	1040	1040	1040	1040	1040	364	641	659	659	659	659	659	659
emo_evo_f1_T1	527	1007	1040	1040	1040	1040	1040	1040	364	641	659	659	659	659	659	659
mod_reg_f2_T1	527	1007	1040	1040	1040	1040	1040	1040	364	641	659	659	659	659	659	659
mus_sek_f3_T1	527	1007	1040	1040	1040	1040	1040	1040	364	641	659	659	659	659	659	659
sen_mtr_f4_T1	527	1007	1040	1040	1040	1040	1040	1040	364	641	659	659	659	659	659	659
soc_rwd_f5_T1	527	1007	1040	1040	1040	1040	1040	1040	364	641	659	659	659	659	659	659
SMDT_tot_T2	261	359	364	364	364	364	364	364	485	471	485	485	485	485	485	485
BAS_rr_T2	363	628	641	641	641	641	641	641	471	947	947	947	947	947	947	947
BMRQ_tot_T2	370	644	659	659	659	659	659	659	485	947	985	985	985	985	985	985
emo_evo_f1_T2	370	644	659	659	659	659	659	659	485	947	985	985	985	985	985	985
mod_reg_f2_T2	370	644	659	659	659	659	659	659	485	947	985	985	985	985	985	985
mus_sek_f3_T2	370	644	659	659	659	659	659	659	485	947	985	985	985	985	985	985
sen_mtr_f4_T2	370	644	659	659	659	659	659	659	485	947	985	985	985	985	985	985
soc_rwd_f5_T2	370	644	659	659	659	659	659	659	485	947	985	985	985	985	985	985

## Sheet: Table2.npMZm
phen	SMDT_tot_T1	BAS_rr_T1	BMRQ_tot_T1	emo_evo_f1_T1	mod_reg_f2_T1	mus_sek_f3_T1	sen_mtr_f4_T1	soc_rwd_f5_T1	SMDT_tot_T2	BAS_rr_T2	BMRQ_tot_T2	emo_evo_f1_T2	mod_reg_f2_T2	mus_sek_f3_T2	sen_mtr_f4_T2	soc_rwd_f5_T2
SMDT_tot_T1	304	300	304	304	304	304	304	304	132	188	192	192	192	192	192	192
BAS_rr_T1	300	688	688	688	688	688	688	688	203	379	390	390	390	390	390	390
BMRQ_tot_T1	304	688	718	718	718	718	718	718	205	388	400	400	400	400	400	400
emo_evo_f1_T1	304	688	718	718	718	718	718	718	205	388	400	400	400	400	400	400
mod_reg_f2_T1	304	688	718	718	718	718	718	718	205	388	400	400	400	400	400	400
mus_sek_f3_T1	304	688	718	718	718	718	718	718	205	388	400	400	400	400	400	400
sen_mtr_f4_T1	304	688	718	718	718	718	718	718	205	388	400	400	400	400	400	400
soc_rwd_f5_T1	304	688	718	718	718	718	718	718	205	388	400	400	400	400	400	400
SMDT_tot_T2	132	203	205	205	205	205	205	205	328	319	328	328	328	328	328	328
BAS_rr_T2	188	379	388	388	388	388	388	388	319	695	695	695	695	695	695	695
BMRQ_tot_T2	192	390	400	400	400	400	400	400	328	695	741	741	741	741	741	741
emo_evo_f1_T2	192	390	400	400	400	400	400	400	328	695	741	741	741	741	741	741
mod_reg_f2_T2	192	390	400	400	400	400	400	400	328	695	741	741	741	741	741	741
mus_sek_f3_T2	192	390	400	400	400	400	400	400	328	695	741	741	741	741	741	741
sen_mtr_f4_T2	192	390	400	400	400	400	400	400	328	695	741	741	741	741	741	741
soc_rwd_f5_T2	192	390	400	400	400	400	400	400	328	695	741	741	741	741	741	741

[truncated: 7 more sheets: Table2.npDZw, Table2.npDZm, Table2.npDZos, Fig 4a Supplementary Fig 6 , Supplementary Fig 7, Supplementary Fig 8, Supplementary Fig 11]
